# Supplementary material for: The Use of High Surface Area Mesoporous-Activated Carbon from Longan Seed Biomass for Increasing Capacity and Kinetics of Methylene Blue Adsorption from Aqueous Solution
Source: Molecules. 2021 Oct 28;26(21):6521. doi: 10.3390/molecules26216521 (PMC8587158; doi:10.3390/molecules26216521)
Supplement: Supplementary file 1 [file molecules-26-06521-s001.zip]

Archive with 1 entries (1 files):
- molecules-1430153-supplementary.pdf
